# Supplementary material for: Farnesoid X receptor mediates macrophage-intrinsic responses to suppress colitis-induced colon cancer progression
Source: JCI Insight. 2024 Jan 23;9(2):e170428. doi: 10.1172/jci.insight.170428 (PMC10906220; doi:10.1172/jci.insight.170428)
Supplement: Supporting data values [file jciinsight-9-170428-s153.xlsx]

## Sheet: Fig.1B
mRNA	H2O			AOMDSS
Fxr	1.29834	0.721163	1.09171	0.334199	0.254909	0.273319	0.257847
Fgf15	1.10587	1.03119	0.887191	0.609183	0.599664	0.599277	0.696429
Ibabp	0.870656	1.03114	1.20095	0.191297	0.254151	0.266781	0.237261
Ostα	1.10672	1.0742	0.886757	0.150059	0.213553	0.25475	0.254519

## Sheet: Fig.1C
	H2O					AOMDSS
FITC-Dextran	16.0608	17.3889	16.3669	16.4603	17.6068	39.697	37.2535	37.6374	39.8942	37.7152

## Sheet: Fig.1D
	dH2O				ADSS(Veh)
total BAs	11.1091	15.1843	36.3783		125.837	80.0805	78.535

## Sheet: Fig.1E
ELISA	H20			AOM/DSS
IL17A	0.35016	0.4044	0.31828	1.5894	1.10424	1.48388	1.16896
IFNγ	0.12496	0.17032	0.15264	0.52808	0.42748	0.3418	0.39436
TNFα	0.40796	0.46872	0.62356	1.46232	1.39676	1.1784	1.10872
IL6	0.01084	0.0198	0.013	0.11852	0.10412	0.11352	0.12228
IL12p40	0.63728	0.77572	1.02928	2.09	2.36316	2.40256	2.26816
IL1β	0.4572	0.5328	0.5032	1.1724	0.81	0.9532	0.9712

## Sheet: Fig.1F
UC_raw	NR1H4	IL1B	IL6	CD86	ITGAM	CX3CR1	ADGRE1	TNF	IL12B	IL17A	IL23A	SLC51A	SLC51B	sampleType
GSM2332098_5500254131236090112251_101136.F04.CEL.gz	7.32259	5.72335	3.65419	6.08649	6.12113	4.39979	5.75034	4.94482	2.78992	2.90384	4.19147	11.3468	10.9275	Normal
GSM2332100_5500254131236090112252_101136.A07.CEL.gz	6.48238	5.34194	3.69262	6.0004	5.81691	3.93974	5.70972	5.68108	2.70635	3.15409	4.34224	10.6574	11.3186	Normal
GSM2332101_5500254131236090112252_101136.C12.CEL.gz	5.96458	5.28649	3.63139	6.03647	6.45575	4.78031	5.5502	5.61456	2.53039	2.95934	4.47755	9.01162	11.3036	Normal
GSM2332102_5500254131236090112252_101136.G02.CEL.gz	5.27458	5.95424	3.63161	4.50049	4.92374	3.42537	4.51373	4.39851	2.54361	2.91272	4.40051	9.47862	9.58145	Normal
GSM2332103_5500254131236090112252_101136.G05.CEL.gz	6.74711	5.38523	3.63462	4.72	5.40439	3.87735	5.2241	4.81661	2.70635	3.06472	4.36427	11.6925	11.0025	Normal
GSM2332104_5500254131236090112252_101136.H02.CEL.gz	6.3652	5.28332	4.11586	5.54169	5.37443	3.87869	5.39467	4.70899	2.69639	2.94727	4.58104	10.3243	10.675	Normal
GSM2332105_5500254131236090112256_101136.A01.CEL.gz	5.91236	5.11035	3.5655	5.41365	5.85032	4.7056	4.92262	4.81249	2.58905	3.01201	4.59527	10.6524	10.5688	Normal
GSM2332107_5500254131236090112256_101136.D03.CEL.gz	6.22271	4.88547	3.70018	5.16768	5.2479	4.24267	4.9008	4.92387	2.70635	2.82896	4.52547	10.7312	10.5284	Normal
GSM2332114_5500254131236090112259_101136.B10.CEL.gz	6.67308	5.23289	3.59739	6.07825	6.29841	4.52476	4.33467	4.83272	2.73363	3.00989	4.1764	10.2721	11.1475	Normal
GSM2332115_5500254131236090112259_101136.C11.CEL.gz	5.88243	5.43461	3.96176	4.84202	5.71603	3.58251	4.96571	5.01841	2.70866	3.00152	4.7789	10.8423	10.9453	Normal
GSM2332116_5500254131236090112259_101136.D06.CEL.gz	7.44621	6.41745	3.81316	6.24288	5.81994	5.00709	5.55324	5.56559	2.73955	3.00816	4.66931	10.351	11.3491	Normal
GSM2332117_5500254131236090112259_101136.E10.CEL.gz	7.90064	5.86628	3.76377	5.39514	5.52027	4.26681	5.21087	5.33031	2.7145	2.94365	4.52817	11.6104	11.1026	Normal
GSM2429455_5500254131236090112251_101136.F04.CEL.gz	7.32259	5.72335	3.65419	6.08649	6.12113	4.39979	5.75034	4.94482	2.78992	2.90384	4.19147	11.3468	10.9275	Normal
GSM2429457_5500254131236090112252_101136.A07.CEL.gz	6.48238	5.34194	3.69262	6.0004	5.81691	3.93974	5.70972	5.68108	2.70635	3.15409	4.34224	10.6574	11.3186	Normal
GSM2429458_5500254131236090112252_101136.C12.CEL.gz	5.96458	5.28649	3.63139	6.03647	6.45575	4.78031	5.5502	5.61456	2.53039	2.95934	4.47755	9.01162	11.3036	Normal
GSM2429459_5500254131236090112252_101136.G02.CEL.gz	5.27458	5.95424	3.63161	4.50049	4.92374	3.42537	4.51373	4.39851	2.54361	2.91272	4.40051	9.47862	9.58145	Normal
GSM2429460_5500254131236090112252_101136.G05.CEL.gz	6.74711	5.38523	3.63462	4.72	5.40439	3.87735	5.2241	4.81661	2.70635	3.06472	4.36427	11.6925	11.0025	Normal
GSM2429461_5500254131236090112252_101136.H02.CEL.gz	6.3652	5.28332	4.11586	5.54169	5.37443	3.87869	5.39467	4.70899	2.69639	2.94727	4.58104	10.3243	10.675	Normal
GSM2429462_5500254131236090112256_101136.A01.CEL.gz	5.91236	5.11035	3.5655	5.41365	5.85032	4.7056	4.92262	4.81249	2.58905	3.01201	4.59527	10.6524	10.5688	Normal
GSM2429464_5500254131236090112256_101136.D03.CEL.gz	6.22271	4.88547	3.70018	5.16768	5.2479	4.24267	4.9008	4.92387	2.70635	2.82896	4.52547	10.7312	10.5284	Normal
GSM2429471_5500254131236090112259_101136.B10.CEL.gz	6.67308	5.23289	3.59739	6.07825	6.29841	4.52476	4.33467	4.83272	2.73363	3.00989	4.1764	10.2721	11.1475	Normal
GSM2429472_5500254131236090112259_101136.C11.CEL.gz	5.88243	5.43461	3.96176	4.84202	5.71603	3.58251	4.96571	5.01841	2.70866	3.00152	4.7789	10.8423	10.9453	Normal
GSM2429473_5500254131236090112259_101136.D06.CEL.gz	7.44621	6.41745	3.81316	6.24288	5.81994	5.00709	5.55324	5.56559	2.73955	3.00816	4.66931	10.351	11.3491	Normal
GSM2429474_5500254131236090112259_101136.E10.CEL.gz	7.90064	5.86628	3.76377	5.39514	5.52027	4.26681	5.21087	5.33031	2.7145	2.94365	4.52817	11.6104	11.1026	Normal
GSM915460_UCD1.CEL.gz	5.03251	11.0761	3.81808	6.87323	8.07828	6.3073	5.76481	5.1204	2.95284	3.57673	6.23902	4.52397	8.23085	Tumor
GSM915461_UCD3.CEL.gz	4.81016	8.96041	4.59799	7.08458	6.9789	6.25752	5.40961	4.24096	3.01883	3.33973	5.47152	5.11552	6.56599	Tumor
GSM915462_UCD4.CEL.gz	9.12215	7.72309	4.45348	6.35901	6.9444	4.50558	4.83059	4.86069	2.81245	3.43534	5.06859	6.3446	9.67933	Tumor
GSM915463_UCD6.CEL.gz	5.00973	10.6651	5.68224	7.20067	7.47774	5.97238	6.55564	5.21382	2.69636	3.92722	5.99103	4.5906	7.83828	Tumor
GSM915464_UCD7.CEL.gz	7.40577	11.5519	5.39189	7.28267	7.82793	5.83804	6.73488	5.60756	3.57433	3.40508	5.62394	4.95702	8.32865	Tumor
GSM915465_UCD8.CEL.gz	6.91742	8.48512	4.52505	6.37635	6.63732	5.04252	5.35387	4.54831	2.91674	3.2144	5.41825	4.14729	9.63166	Tumor
GSM915466_UCD9.CEL.gz	8.1861	6.6119	3.55886	7.08243	6.46934	6.49939	5.92986	4.82577	3.02661	3.20488	4.77722	7.55228	8.9033	Tumor
GSM915467_UCD10.CEL.gz	5.21121	10.9287	7.19182	7.79485	8.0394	5.70729	5.76343	5.01343	2.99837	3.70463	5.70039	5.33837	7.93276	Tumor
GSM915468_UCD11.CEL.gz	6.45243	7.76604	3.61444	7.19731	7.65403	5.70678	6.29875	5.09243	3.06508	3.68594	5.82516	5.63151	9.27867	Tumor
GSM915469_UCD12.CEL.gz	5.12943	8.45048	9.99927	6.05309	7.39845	4.55424	5.23313	3.43403	3.16535	3.25033	5.60813	4.5854	4.07658	Tumor
GSM915470_UCD13.CEL.gz	5.48398	8.99405	5.42728	7.18107	7.68685	4.84018	5.56751	4.95866	3.39235	3.56069	6.09262	4.57908	5.34952	Tumor

## Sheet: Fig.1G
ATP	Ctl						IL-17(25)						IL-17(50)						IL-17(100)						IFNγ(10)						IFNγ(20)						TNFα(20)						TNFα(40)						IL-6(20)
Rel Luc	0.796123	0.802023	1.03801	1.17573	1.1705	1.01761	1.25915	1.26558	1.14932	1.01527	1.29185	1.39882	1.30322	1.3723	1.21985	1.39278	1.45607	1.44658	1.22667	1.44357	1.10754	1.5125	1.32533	1.32073	1.19899	1.33738	1.14926	1.26153	1.27956	1.2917	1.49195	1.2799	1.41273	1.748	1.78677	1.50561	1.6105	1.64981	1.43753	1.47257	0.888492	1.18506	1.64628	1.63433	1.80355	1.39841	0.722832	0.961753	1.42469
[truncated: 41 more columns]

## Sheet: Fig.1H
	mRNA	PBS			IL17A			IL6			IL23
	Lgr5	0.875362	1.28107	0.891744	2.22528	2.51524	1.96994	2.00361	1.45725	2.68884	1.67789	2.40973	2.32997
	Olfm4	0.949298	1.08672	0.969344	2.31498	2.39756	2.74023	2.03997	1.28911	1.8551	1.24605	1.96881	1.75191
	Tnfrsf19	0.967871	0.848024	1.21836	4.07307	4.79624	5.57943	3.40648	1.71251	2.5238	1.31868	1.06992	1.06348
	Ascl2	0.965577	0.852566	1.21474	3.20167	2.23111	3.265	3.17825	3.12396	2.50695	1.14435	1.72648	1.70708
	mRNA	PBS			IFNγ			TNFα			IL1β
	Lgr5	0.875362	1.28107	0.891744	2.93016	3.38799	1.63197	0.854278	0.684457	0.909936	2.81602	3.94575	2.73066
	Olfm4	0.949298	1.08672	0.969344	1.41579	1.52785	0.907924	4.42149	2.21547	3.38755	1.28884	1.2296	1.18275
	Tnfrsf19	0.967871	0.848024	1.21836	2.05522	4.66444	2.25529	1.17835	1.37667	1.6022	0.766611	1.14686	0.75162
	Ascl2	0.965577	0.852566	1.21474	2.07128	2.9368	2.10044	2.50867	1.48583	1.5451	1.12462	1.96264	0.971026

## Sheet: Fig.1J
	Before					PBS					IL17A					IFNγ					TNFα					IL6					IL23					IL1β
Budding	0.285714	0.428571	0.428571	0.428571	0	1.28571	1.28571	1.14286	1	0.571429	3.5	3	3.33333	4	3.5	4.6	4.6	3.2	4.4	4.6	2.83333	3.16667	2.16667	3.33333	3	3.83333	4.16667	3.66667	3.5	3.66667	3.66667	3.33333	3.66667	4	3.33333	4.16667	3.5	4	3.5	4

## Sheet: Fig.2B
mRNA	AOMDSS(Veh)								AOMDSS(FexD)
Fxr	0.914829	1.23266	1.37181	1.3619	0.671436	1.26836	0.844605	0.756137	1.69525	1.47984	1.26809	1.26321	1.31911	1.1974	2.08726	1.46638	2.12413
Fgf15	0.726344	0.996063	0.910642	1.11245	1.23628	1.70777	0.854332	0.936896	13.2643	16.4098	55.3331	13.1132	22.2775	21.2211	11.9139	39.184	25.6066
Ibabp	1.58111	1.54492	1.53307	0.52562	0.905092	0.777753	0.591769	1.27244	1.56739	1.97847	1.30285	1.28453	1.46375	1.9804	2.65796	1.26895	2.56112
Ostα	0.959086	1.18437	0.837022	0.683739	0.970331	1.34803	1.08168	1.19684	2.00575	1.20635	1.18057	1.06093	1.93589	1.19636	1.98989	1.14808	2.1252

## Sheet: Fig.2C
	Veh					FexD
FITC-Dextran	33.5597	33.9177	35.1991	32.7711	35.6971	26.1565	24.403	23.2772	24.3304	24.7454

[truncated: 101 more sheets: Fig.2D, Fig.2E, Fig.2H, Fig.2I, Fig.2J, Fig.2L, Fig.3B, Fig.3C, Fig.3D, Fig.3E, Fig.3F, Fig.3G, Fig.4A, Fig.4C, Fig.4D, Fig.4E, Fig.4F, Fig.4H, Fig.5B, Fig.5C …]
